# Supplementary material for: Effect of allyl-isothiocyanate on survival and antimicrobial peptide expression following oral bacterial infections in Drosophila melanogaster
Source: Front Immunol. 2024 May 13;15:1404086. doi: 10.3389/fimmu.2024.1404086 (PMC11128604; doi:10.3389/fimmu.2024.1404086)
Supplement: Supplementary file 2 [file Table_1.xlsx]

## Sheet: Tabelle1
Table S1: Relative mRNA expression levels of dro and mtk in male and female W1118 D. melanogaster initially kept on either a control or an AITC supplemented diet (0.125 mM or 0.250 mM) for 10 days and subsequently exposed to a 100 mM sucrose solution with or without L. pseudomesenteroides (LP) or P. carotovorum subsp. carotovorum (ECC) for 18 h. mRNA levels were determined in fly samples from thr…
male	GOI: dro	RefG: rPl32			male	GOI: dro	RefG: Rps20			female	GOI: dro	RefG: rPl32			female	GOI: dro	RefG: Rps20
Infection	W/O	ECC	LP		Infection	W/O	ECC	LP		Infection	W/O	ECC	LP		Infection	W/O	ECC	LP
Replicate 1	1	3.64891	1.37598		Replicate 1	1	4.10504	1.29727		Replicate 1	1	2.50532	0.92674		Replicate 1	1	1.97652	0.997215
Replicate 2	1	7.3497	1.35387		Replicate 2	1	3.86955	1.11924		Replicate 2	1	9.39405	5.73672		Replicate 2	1	9.46266	3.59763
Replicate 3	1	0.60083	1.11899		Replicate 3	1	0.919243	1.09096		Replicate 3	1	3.10304	1.00271		Replicate 3	1	3.376	2.6327
p (vs W/O Infection)		0.2031	0.9773		p (vs W/O Infection)		0.0986	0.9708		p (vs W/O Infection)		0.2017	0.72		p (vs W/O Infection)		0.1569	0.7125
AITC (mM)	0	0.125	0.250		AITC (mM)	0	0.125	0.250		AITC (mM)	0	0.125	0.250		AITC (mM)	0	0.125	0.250
Replicate 1	1	1.83765	2.26875		Replicate 1	1	1.78581	1.43685		Replicate 1	1	1.58989	0.15119		Replicate 1	1	1.13122	0.734426
Replicate 2	1	16.7144	0.183952		Replicate 2	1	8.74626	0.206422		Replicate 2	1	48.9739	29.9225		Replicate 2	1	45.4843	34.2982
Replicate 3	1	0.501836	0.70303		Replicate 3	1	0.687933	1.53361		Replicate 3	1	16.2694	2.29003		Replicate 3	1	12.6911	3.2566
p (vs 0 mM AITC)		0.4044	0.9999		p (vs 0 mM AITC)		0.3768	0.9994		p (vs 0 mM AITC)		0.2852	0.7167		p (vs 0 mM AITC)		0.3626	0.6329
Infection	ECC	ECC	ECC		Infection	ECC	ECC	ECC		Infection	ECC	ECC	ECC		Infection	ECC	ECC	ECC
AITC (mM)	0	0.125	0.250		AITC (mM)	0	0.125	0.250		AITC (mM)	0	0.125	0.250		AITC (mM)	0	0.125	0.250
Replicate 1	1	0.713459	0.953959		Replicate 1	1	0.671857	1.05422		Replicate 1	1	1.34005	1.36174		Replicate 1	1	1.92773	1.93631
Replicate 2	1	0.23918	0.100762		Replicate 2	1	0.221102	0.166371		Replicate 2	1	0.679327	0.0987352		Replicate 2	1	0.544863	0.172819
Replicate 3	1	26.3741	0.386346		Replicate 3	1	13.8134	0.399226		Replicate 3	1	0.53228	1.03288		Replicate 3	1	0.356504	0.876389
p (vs 0 mM + ECC)		0.4559	0.996		p (vs 0 mM + ECC)		0.4987	0.9884		p (vs 0 mM + ECC)		0.8904	0.8633		p (vs 0 mM + ECC)		0.993	>0,999
Infection	LP	LP	LP		Infection	LP	LP	LP		Infection	LP	LP	LP		Infection	LP	LP	LP
AITC (mM)	0	0.125	0.250		AITC (mM)	0	0.125	0.250		AITC (mM)	0	0.125	0.250		AITC (mM)	0	0.125	0.250
Replicate 1	1	0.892151	2.00988		Replicate 1	1	1.10023	2.14098		Replicate 1	1	0.984354	1.25046		Replicate 1	1	0.886959	1.09733
Replicate 2	1	6.40693	0.580728		Replicate 2	1	5.20829	0.353782		Replicate 2	1	1.42939	2.09807		Replicate 2	1	1.52024	2.88562
Replicate 3	1	3.56243	0.63525		Replicate 3	1	4.60008	1.29916		Replicate 3	1	0.590087	1.32912		Replicate 3	1	0.24813	0.505812
p (vs 0 mM + LP)		0.1697	0.9977		p (vs 0 mM + LP)		0.0991	0.9607		p (vs 0 mM + LP)		>0,999	0.1808		p (vs 0 mM + LP)		0.9779	0.686
male	GOI: mtk	RefG: rPl32			male	GOI: mtk	RefG: Rps20			female	GOI: mtk	RefG: rPl32			female	GOI: mtk	RefG: Rps20
Infection	W/O	ECC	LP		Infection	W/O	ECC	LP		Infection	W/O	ECC	LP		Infection	W/O	ECC	LP
Replicate 1	1	4.28105	1.2961		Replicate 1	1	4.8162	1.22196		Replicate 1	1	5.76039	1.3301		Replicate 1	1	4.54455	1.43125
Replicate 2	1	4.3858	0.922293		Replicate 2	1	2.30909	0.762458		Replicate 2	1	4.71623	4.36595		Replicate 2	1	4.75068	2.73799
Replicate 3	1	1.24498	1.59329		Replicate 3	1	1.90477	1.55338		Replicate 3	1	3.05468	0.875089		Replicate 3	1	3.32338	1.60986
p (vs W/O Infection)		0.0623	0.9306		p (vs W/O Infection)		0.0683	0.9611		p (vs W/O Infection)		0.0332	0.4931		p (vs W/O Infection)		0.0011	0.1832
AITC (mM)	0	0.125	0.250		AITC (mM)	0	0.125	0.250		AITC (mM)	0	0.125	0.250		AITC (mM)	0	0.125	0.250
Replicate 1	1	1.65822	2.94052		Replicate 1	1	1.61143	1.86229		Replicate 1	1	3.23508	0.351472		Replicate 1	1	2.30179	1.70732
Replicate 2	1	52.4581	0.683556		Replicate 2	1	27.4502	0.767052		Replicate 2	1	54.3744	16.435		Replicate 2	1	50.5	18.8383
Replicate 3	1	4.16058	2.53831		Replicate 3	1	5.70345	5.53714		Replicate 3	1	21.7172	4.24154		Replicate 3	1	16.9406	6.03178
p (vs 0 mM AITC)		0.3535	0.9955		p (vs 0 mM AITC)		0.2654	0.9526		p (vs 0 mM AITC)		0.1591	0.8573		p (vs 0 mM AITC)		0.2034	0.7608
Infection	ECC	ECC	ECC		Infection	ECC	ECC	ECC		Infection	ECC	ECC	ECC		Infection	ECC	ECC	ECC
AITC (mM)	0	0.125	0.250		AITC (mM)	0	0.125	0.250		AITC (mM)	0	0.125	0.250		AITC (mM)	0	0.125	0.250
Replicate 1	1	0.815623	0.451581		Replicate 1	1	0.768064	0.499043		Replicate 1	1	2.97921	0.493276		Replicate 1	1	4.28575	0.701409
Replicate 2	1	0.475707	0.313318		Replicate 2	1	0.43975	0.517328		Replicate 2	1	0.813306	0.188726		Replicate 2	1	0.652322	0.330333
Replicate 3	1	19.6866	1.35853		Replicate 3	1	10.3108	1.40382		Replicate 3	1	2.9698	3.07868		Replicate 3	1	1.98908	2.61223
p (vs 0 mM + ECC)		0.4533	0.9977		p (vs 0 mM + ECC)		0.4989	0.9961		p (vs 0 mM + ECC)		0.3741	0.95		p (vs 0 mM + ECC)		0.402	0.9695
Infection	LP	LP	LP		Infection	LP	LP	LP		Infection	LP	LP	LP		Infection	LP	LP	LP
AITC (mM)	0	0.125	0.250		AITC (mM)	0	0.125	0.250		AITC (mM)	0	0.125	0.250		AITC (mM)	0	0.125	0.250
Replicate 1	1	1.25459	1.8933		Replicate 1	1	1.5472	2.0168		Replicate 1	1	1.18406	1.2906		Replicate 1	1	1.0669	0.39777
Replicate 2	1	5.1672	1.58545		Replicate 2	1	4.20049	0.965864		Replicate 2	1	0.700826	1.16313		Replicate 2	1	0.745373	1.59973
Replicate 3	1	2.85139	1.75042		Replicate 3	1	3.68193	3.57981		Replicate 3	1	1.66349	2.41494		Replicate 3	1	0.998333	1.31167
p (vs 0 mM + LP)		0.1119	0.6593		p (vs 0 mM + LP)		0.0963	0.3782		p (vs 0 mM + LP)		0.861	0.2721		p (vs 0 mM + LP)		0.9696	0.9221
